# Supplementary material for: The Gustave Roussy Immune (GRIm)-Score Variation Is an Early-on-Treatment Biomarker of Outcome in Advanced Non-Small Cell Lung Cancer (NSCLC) Patients Treated with First-Line Pembrolizumab
Source: J Clin Med. 2021 Mar 2;10(5):1005. doi: 10.3390/jcm10051005 (PMC7958321; doi:10.3390/jcm10051005)
Supplement: Supplementary file 1 [file jcm-10-01005-s001.zip]

Archive with 5 entries (5 files):
- -OTHER1-1241.jpg
- OTHER2-3593.jpg
- OTHER3-3530.jpg
- OTHER4-3816.jpg
- OTHER5-4199.docx
